# Supplementary material for: Determination of miR-373 and miR-204 levels in neuronal exosomes in Alzheimer’s disease
Source: Turk J Med Sci. 2022 Jun 4;52(5):1458–67. doi: 10.55730/1300-0144.5484 (PMC10395704; doi:10.55730/1300-0144.5484)
Supplement: Supplementary file 1 [file TJMED2210_SAG-2110-226_2_Supplemental_data_1.xlsx]

## Sheet: Early-stage AD patients
Patient no	Age	Gender	Education	Minimental score	Clinical demans score	Fazekas score	Hippocampal atrophy score
			time
Mi-1	75	F	0	18	1	1	-
Mi-2	83	M	5	23	1	1	-
Mi-3	84	M	15	25	1	0	2
Mi--4	74	F	5	24	1	1	0
Mi-5	77	M	18	25	1	1	2
Mi-6	69	F	5	18	1	0	2
Mi-7	69	F	5	27	1	1	2
Mi-8	70	F	11	23	1	0	2
Mi-9	65	M	6	27	1	1	1
Mi-10	74	F	3	24	1	1	3
Mi-11	67	F	15	24	1	1	1
Mi-12	61	M	15	28	1	1	1
Mi-13	62	M	5	25	1	1	1
Mi-14	81	F	5	22	1	1	2
Mi-15	60	F	11	23	1	0	2.

## Sheet: Middle-stage AD patients
Patient no	Age	Gender	Education time	Minimenal score	Clinical demans score	Fazekas score	Hippocampal atrophy score
Mo-1	77	F	8	14	2	1	-
Mo-2	76	F	8	21	2	0	2
Mo-3	64	F	5	14	2	1	1
Mo-4	84	F	0	16	2	-	-
Mo-5	63	F	0	17	2	0	1
Mo-6	60	F	15	26	2	0	1
Mo-7	79	F	11	26	2	1	1
Mo-8	69	M	13	19	2	1	2
Mo-9	75	M	5	12	2	2	1
Mo-10	84	M	15	14	2	0	1
Mo-1	75	F	0	13	2	1	2
Mo-12	93	M	4	14	2	1	2
Mo-13	89	F	3	16	2	1	2
Mo-14	76	F	0	22	2	0	1
Mo-15	74	F	15	26	2	0	2
Mo-16	76	F	3	20	2	0	1
Mo-17	89	F	8	21	2	1	2
Mo-18	82	F	11	19	2	1	1

## Sheet: Healthy control group
Individual no	Gender	Age	Minimental score
C1	M	61	28
C2	M	65	28
C3	F	61	29
C4	F	62	28
C5	M	70	28
C6	M	70	30
C7	F	65	30
C8	F	63	30
C9	F	66	30
C10	M	75	28
C11	F	60	28
C12	F	77	26
C13	M	60	29
C14	M	61	28
C15	F	69	26
C16	F	62	30
C17	M	77	28
C18	M	64	27
C19	M	63	30
C20	M	79	27
C21	M	64	27

## Sheet: U6 snRNA
	Ct 1	Ct 2	Ortalama Ct		Ct 1	Ct 2	Ortalama Ct		Ct 1	Ct 2	Ortalama Ct
K1	21. 32	21. 33	21. 32	E1	23. 66	23. 54	23. 60	O1	24. 96	24. 86	24. 91
K2	23. 90	23. 94	23. 92	E2	23. 99	24.,02	24. 00	O2	23. 59	23. 81	23. 70
K3	21. 24	21. 21	21. 22	E3	25. 42	25. 28	25. 35	O3	21. 93	22.,05	21. 99
K4	22.,04	22.,04	22.,04	E4	24. 91	25. 17	25.,04	O4	22. 27	22.,10	22.,10
K5	21. 41	21. 49	21. 45	E5	25. 48	25. 17	25. 32	O5	22. 71	22. 77	22. 74
K6	22. 52	22. 67	22. 59	E6	26.,11	26. 56	26. 33	O6	21. 86	21. 82	21. 84
K7	19. 82	19. 69	19. 70	E7	25. 74	25. 41	25. 57	O7	18. 94	19. 53	19. 23
K8	19. 77	19. 77	19. 77	E8	25. 41	25. 37	25. 39	O8	20. 29	20. 56	20. 42
K9	23. 57	24. 50	24.,03	E9	24.,11	24. 30	24. 20	O9	19. 77	19. 65	19. 71
K10	19. 91	20.,04	19. 90	E10	24. 24	24. 74	24. 49	O10	19. 73	19. 61	19. 67
K11	20. 97	21.,01	20. 99	E11	23. 99	23. 84	23. 91	O11	21. 40	21. 39	21. 39
K12	20. 80	21. 18	20. 99	E12	26. 29	26. 25	26. 27	O12	21. 42	21. 45	21. 43
K13	20. 50	21. 26	21. 20	E13	26.,05	26. 20	26.,12	O13	23.,10	22. 83	22. 96
K14	18. 95	18. 78	18. 80	E14	25. 55	25. 64	25. 50	O14	21. 27	21. 21	21. 24
K15	20. 75	21. 42	20. 80	E15	20.,11	19. 82	19. 90	O15	21.,06	20. 98	21.,02
K16	18. 24	18. 54	18. 39					O16	21. 25	21.,10	21. 17
K17	18. 17	17. 70	17. 90					O17	24.,07	21. 82	22. 94
K18	20. 73	20. 80	21. 44					O18	18. 24	18. 45	18. 34
K19	20. 53	21. 20	21. 29
K20	20. 97	21.,01	20. 99
K21	19. 49	19. 53	19. 51
Ct values for U6 snRNA of the patient and control groups

## Sheet: miR-204
	Ct 1	Ct 2	Ortalama Ct		Ct 1	Ct 2	Ortalama Ct		Ct 1	Ct 2	Ortalama Ct
K1	25. 39	25. 55	25. 47	E1	26. 20	26. 00	26.,10	O1	28. 86	28. 68	28. 77
K2	25. 24	25.,06	25. 15	E2	27. 75	27. 64	27. 60	O2	28. 63	28. 77	28. 70
K3	25. 69	25. 70	25. 69	E3	25.,03	25.,12	25.,07	O3	30. 87	30. 59	30. 73
K4	25.,04	24. 94	24. 99	E4	29. 35	29. 22	29. 28	O4	26. 99	27. 21	27.,10
K5	23. 83	23. 31	23. 57	E5	26. 36	26. 34	26. 35	O5	25. 36	25. 26	25. 31
K6	24. 77	24. 55	24. 66	E6	28. 48	28. 79	28. 63	O6	24. 83	24. 94	24. 88
K7	20. 67	20. 66	20. 60	E7	29. 19	28. 99	29.,09	O7	25. 92	25. 85	25. 88
K8	20. 82	20.,01	20. 90	E8	29.,02	28. 31	28. 66	O8	27. 93	27. 66	27. 79
K9	20. 65	20. 37	20. 51	E9	28. 35	28. 23	28. 29	O9	24. 16	24. 52	24. 34
K10	20. 14	20.,12	20. 13	E10	32. 25	33. 60	32. 92	O10	24. 84	24. 92	24. 88
K11	20.,01	20.,04	20.,07	E11	28. 62	29.,10	28. 86	O11	29. 44	30.,01	29. 73
K12	20. 14	20.,04	19. 96	E12	30. 74	30. 30	30. 52	O12	26. 92	26. 59	26. 75
K13	20.,04	19.,04	21.,06	E13	32. 12	31. 47	31. 79	O13	29. 81	30. 46	30. 13
K14	19. 93	19. 98	19. 90	E14	27. 34	27.,07	27. 20	O14	27. 41	27. 33	27. 37
K15	21.,02	19. 53	19. 57	E15	24.,11	24. 00	24. 00	O15	24.,03	23. 63	23. 83
K16	19. 88	19. 90	19. 89					O16	26. 98	26. 98	26. 98
K17	19. 94	20. 30	20.,12					O17	26. 29	25. 38	25. 83
K18	21.,04	19. 53	19. 59					O18	25. 13	25.,12	25.,12
K19	20.,04	19.,04	21.,06
K20	20.,01	20.,04	20.,07
K21	20. 23	20. 21	20. 22
Ct values for miR-204 of the patient and control groups

## Sheet: miR-373
	Ct 1	Ct 2	Ortalama Ct		Ct 1	Ct 2	Ortalama Ct		Ct 1	Ct 2	Ortalama Ct
K1	26. 21	25. 69	25. 95	E1	29. 34	29. 13	29. 23	O1	32. 07	32. 89	32. 48
K2	26. 96	26. 81	26. 88	E2	30. 40	30. 70	30. 55	O2	32. 04	32. 45	32. 74
K3	24. 51	24. 19	24. 35	E3	31. 89	31. 74	31. 81	O3	26. 72	27. 55	27.,10
K4	24. 68	24. 71	24. 69	E4	30. 32	30. 56	30. 94	O4	29.,04	29. 37	29. 20
K5	27. 81	27. 32	27. 56	E5	31. 41	31. 13	31. 27	O5	29. 26	29. 41	29. 33
K6	27. 37	26. 66	27.,01	E6	32. 05	32. 21	32. 13	O6	30. 13	29. 52	29. 82
K7	24. 76	24. 78	24. 77	E7	31. 39	31. 38	31. 38	O7	27. 61	27. 65	27. 63
K8	24. 99	24. 99	24. 90	E8	31. 26	31. 26	31. 26	O8	26. 75	26. 42	26. 58
K9	23. 98	23.,10	23. 54	E9	30. 23	30. 27	30. 25	O9	25. 73	25. 71	25. 72
K10	23. 96	24. 22	24.,09	E10	33. 89	33. 66	33. 77	O10	25.,04	24. 84	24. 94
K11	24. 96	24. 99	24.,02	E11	29.,03	28. 77	28. 90	O11	28. 51	28. 50	28. 51
K12	24. 90	24.,08	24. 99	E12	31. 70	31. 30	31. 50	O12	29. 20	29. 92	29. 56
K13	24. 88	24. 99	24.,10	E13	31. 92	31. 18	31.,05	O13	31. 38	30. 46	30. 92
K14	23. 58	23. 53	23. 50	E14	30.,10	30. 84	30. 90	O14	26. 70	26. 44	26. 57
K15	24. 00	24. 90	24.,07	E15	25. 14	25.,05	25. 00	O15	27. 45	26. 94	27. 19
K16	24. 49	24. 20	24. 30					O16	27. 42	27. 50	27. 46
K17	24. 57	24. 50	24. 50					O17	27. 67	27. 63	27. 65
K18	24. 00	24. 92	24. 14					O18	23. 19	23. 36	23. 27
K19	24. 91	24. 99	24. 13
K20	24. 96	24. 99	24.,02
K21	23. 57	23. 68	23. 60
Ct values for miR-373 of the patient and control groups
